# Supplementary material for: Evaluation of tumor microenvironmental immune regulation and prognostic in lung adenocarcinoma from the perspective of purinergic receptor P2Y13
Source: Bioengineered. 2021 Sep 8;12(1):6286–304. doi: 10.1080/21655979.2021.1971029 (PMC8806861; doi:10.1080/21655979.2021.1971029)
Supplement: Supplemental Material [file KBIE_A_1971029_SM7154.zip]

Archive with 6 entries (5 files):
- supplementary/
- supplementary/Figure Legends.docx
- supplementary/Figure S1.tif
- supplementary/Figure S2.tif
- supplementary/Figure S3.tif
- supplementary/Figure S4.tif
